# Supplementary material for: Impact of the Implementation of a Bovine Viral Diarrhea Virus Targeted Vaccine in Dairy Farms: Longitudinal Analysis
Source: Vaccines (Basel). 2025 Mar 17;13(3):319. doi: 10.3390/vaccines13030319 (PMC11946228; doi:10.3390/vaccines13030319)
Supplement: Supplementary file 1 [file vaccines-13-00319-s001.zip]

Archive with 1 entries (1 files):
- vaccines-3372793-supplementary.xlsx
