# Supplementary material for: Impact of the Implementation of a Bovine Viral Diarrhea Virus Targeted Vaccine in Dairy Farms: Longitudinal Analysis
Source: Vaccines (Basel). 2025 Mar 17;13(3):319. doi: 10.3390/vaccines13030319 (PMC11946228; doi:10.3390/vaccines13030319)
Supplement: Supplementary file 1 [file vaccines-13-00319-s001.zip › vaccines-3372793-supplementary.xlsx]

## Sheet: Hoja1
		GENERAL INFORMATION					COWS						HEIFERS						TOTAL (COWS + HEIFERS)								DELIVERIES						DEATHS					PRODUCTION
DAIRY FARM	PROVINCE	YEAR	DAIRY FARM	BVD-TV	BVD-TV	N° ANIMALS	FTAI	PREGNANT	EMPTY	ABORTION	% CONCEPTION	% ABORTION	FTAI	PREGNANT	EMPTY	ABORTION	% CONCEPTION	% ABORTION	FTAI	PREGNANT	EMPTY	ABORTION	% CONCEPTION	% ABORTION	DAYS OPEN	STRAWS PER PREGNANCY	MALE	FEMALE	LIVE	CALVES/FTAI	DEAD	% PERINATAL MORTALITY	NO DIAGNOSIS	NO INFECTIUS DISEASE	INFECTIUS DISEASE	TOTAL DEATH	% OVERALL MORTALITY	MILK (L/COW/DAY)
Vaccinated Dairy Farm 1	SANTA FE	2014	1	pre-4	0	2140.04	3428	903	2525	213	0.263419	0.23588	794	335	459	59	0.421914	0.176119	4222	1238	2984	272	0.293226	0.219709	149	3.41034	469	460	848	0.200853	81	0.0871905	64	93	137	294	0.137381	23.6731
		2015	1	pre-3	0	2010.54	3021	971	2050	215	0.321417	0.221421	896	466	430	92	0.520089	0.197425	3917	1437	2480	307	0.366862	0.21364	133	2.72582	502	443	855	0.218279	90	0.0952381	73	90	112	275	0.136779	25.0385
		2016	1	pre-2	0	1711.1	2405	810	1595	200	0.336798	0.246914	517	238	279	26	0.460348	0.109244	2922	1048	1874	226	0.358658	0.215649	135	2.78817	435	462	817	0.279603	80	0.0891862	63	110	171	344	0.201041	23.4808
		2017	1	pre-1	0	1571.87	2302	812	1490	244	0.352737	0.300493	665	327	338	52	0.491729	0.159021	2967	1139	1828	296	0.383889	0.259877	134	2.60492	394	335	700	0.235929	29	0.0397805	18	54	41	113	0.0718891	26.9423
	SANTA FE	2018	1	post 0	1	1666.71	2239	772	1467	189	0.344797	0.244819	722	411	311	59	0.569252	0.143552	2961	1183	1778	248	0.399527	0.209637	128	2.50296	362	454	788	0.266126	28	0.0343137	10	76	47	133	0.0797979	28.0769
		2019	1	post 1	1	1706.33	1989	813	1176	212	0.408748	0.260763	684	380	304	56	0.555556	0.147368	2673	1193	1480	268	0.446315	0.224644	122	2.24057	379	435	779	0.291433	35	0.0429975	19	73	73	165	0.0966989	25.1731
		2020	1	post 2	1	1807.1	2176	903	1273	195	0.414982	0.215947	600	370	230	43	0.616667	0.116216	2776	1273	1503	238	0.458573	0.18696	117	2.18068	364	487	806	0.290346	45	0.052879	5	48	48	101	0.0558908	26.4231
		2021	1	post 3	1	1968.44	2262	940	1322	179	0.415561	0.190426	706	351	355	45	0.497167	0.128205	2968	1291	1677	224	0.434973	0.173509	120	2.29899	433	571	966	0.325472	38	0.0378486	4	48	71	123	0.062486	28.1154
		2022	1	post 4	1	2055.81	2338	1002	1336	217	0.428571	0.216567	601	356	245	22	0.592346	0.0617978	2939	1358	1581	239	0.462062	0.175994	116	2.16421	429	596	991	0.33719	34	0.0331707	4	46	62	112	0.0544797	27.1509
		2023	1	post 5	1	2152.92	2052	892	1160	121	0.434698	0.13565	708	363	345	17	0.512712	0.046832	2760	1255	1505	138	0.45471	0.10996	113	2.1992	406	674	1034	0.374638	46	0.0425926	17	58	87	162	0.0752465	28.1731
Vaccinated Dairy Farm 2	ENTRE RÍOS	2014	2	pre-7	0	2409.15	3971	981	2990	200	0.247041	0.203874	555	354	201	49	0.637838	0.138418	4526	1335	3191	249	0.294962	0.186517	145	3.39026	619	567	1053	0.232656	133	0.112142	74	144	62	280	0.116223	23.5962
		2015	2	pre-6	0	2592.37	3941	1104	2837	211	0.280132	0.191123	1201	563	638	73	0.468776	0.129663	5142	1667	3475	284	0.324193	0.170366	138	3.08458	721	571	1172	0.227927	120	0.0928793	95	134	67	296	0.114181	24.2308
		2016	2	pre-5	0	2503.68	3679	1206	2473	200	0.327806	0.165837	692	374	318	38	0.540462	0.101604	4371	1580	2791	238	0.361473	0.150633	130	2.76646	725	668	1160	0.265385	233	0.167265	331	126	32	489	0.195313	23.566
		2017	2	pre-4	0	2359.5	3673	1110	2563	205	0.302205	0.184685	580	293	287	31	0.505172	0.105802	4253	1403	2850	236	0.329885	0.168211	137	3.03136	715	682	1228	0.288737	169	0.120974	298	47	6	351	0.14876	25.4038
		2018	2	pre-3	0	2307.42	3452	959	2493	167	0.27781	0.17414	1083	461	622	31	0.425669	0.0672451	4535	1420	3115	198	0.31312	0.139437	138	3.19366	645	584	1043	0.229989	186	0.151343	183	118	2	303	0.131315	26.2308
		2019	2	pre-2	0	2220.13	3224	1034	2190	165	0.32072	0.159574	880	342	538	20	0.388636	0.0584795	4104	1376	2728	185	0.335283	0.134448	133	2.98256	526	695	1096	0.267057	125	0.102375	160	58	7	225	0.101345	24.3846
		2020	2	pre-1	0	2266.42	2651	921	1730	158	0.347416	0.171553	1224	538	686	25	0.439542	0.0464684	3875	1459	2416	183	0.376516	0.125428	125	2.65593	550	654	1087	0.280516	117	0.0971761	129	16	13	158	0.0697134	26.6731
		2021	2	post 0	1	2372.02	3020	947	2073	204	0.313576	0.215417	1027	452	575	22	0.440117	0.0486726	4047	1399	2648	226	0.345688	0.161544	133	2.89278	466	771	1160	0.286632	77	0.0622474	145	14	1	160	0.0674531	26.2308
		2022	2	post 1	1	2515	3125	1072	2053	203	0.34304	0.189366	1183	590	593	47	0.498732	0.079661	4308	1662	2646	250	0.385794	0.150421	125	2.59206	530	803	1253	0.290854	80	0.060015	173	14	6	193	0.0767396	26.4528
		2023	2	post 2	1	2680	3125	1123	2659	107	0.296933	0.0952805	1067	483	584	9	0.452671	0.0186335	4192	1606	3243	116	0.331202	0.0722291	129	3.0193	586	936	1405	0.335162	117	0.0768725	274	40	14	328	0.122388	25.2692
Vaccinated Dairy Farm 3	SANTA FE	2016	3	pre-3	0	2339.74	3917	1377	2540	261	0.351545	0.189542	272	168	104	20	0.617647	0.119048	4189	1545	2644	281	0.368823	0.181877	130	2.71133	988	884	1759	0.419909	113	0.0603632	140	63	56	259	0.110696	23.566
		2017	3	pre-2	0	3563.48	3503	1331	2172	256	0.37996	0.192337	1559	827	732	177	0.530468	0.214027	5062	2158	2904	433	0.426314	0.200649	123	2.34569	828	875	1597	0.315488	106	0.0622431	215	202	60	477	0.133858	25.4038
		2018	3	pre-1	0	3862.15	3699	1445	2254	331	0.390646	0.229066	1869	888	981	210	0.47512	0.236486	5568	2333	3235	541	0.419001	0.23189	126	2.38663	949	1026	1910	0.343032	65	0.0329114	212	112	76	400	0.103569	26.2308
		2019	3	post 0	1	4042.38	3359	1519	1840	332	0.452218	0.218565	1775	935	840	158	0.526761	0.168984	5134	2454	2680	490	0.47799	0.199674	123	2.09209	890	949	1751	0.34106	88	0.0478521	277	98	177	552	0.136553	24.3846
		2020	3	post 1	1	4178.94	4082	1605	2477	415	0.39319	0.258567	1278	632	646	98	0.494523	0.155063	5360	2237	3123	513	0.417351	0.229325	126	2.39607	745	1290	1943	0.3625	92	0.0452088	407	93	118	618	0.147884	26.6731
		2021	3	post 2	1	4167.79	3693	1495	2198	407	0.40482	0.272241	1969	957	1012	99	0.486034	0.103448	5662	2452	3210	506	0.433063	0.206362	122	2.30914	709	1079	1707	0.301484	81	0.045302	218	129	126	473	0.113489	26.2308
		2022	3	post 3	1	4185.6	3961	1490	2471	368	0.376168	0.24698	1690	868	822	82	0.513609	0.09447	5651	2358	3293	450	0.417271	0.19084	124	2.39652	773	1250	1911	0.33817	112	0.0553633	257	153	195	605	0.144543	26.383
		2023	3	post 4	1	4303.96	3472	1354	2118	179	0.389977	0.132201	1439	831	608	53	0.577484	0.0637786	4911	2185	2726	232	0.44492	0.106178	114	2.2476	691	1143	1772	0.360823	62	0.0338059	151	116	99	366	0.0850379	27.842
Vaccinated Dairy Farm 4	SANTA FE	2014	4	pre-4	0	2309	3332	1090	2242	213	0.327131	0.195413	1008	511	497	78	0.506944	0.152642	4340	1601	2739	291	0.368894	0.181761	130	2.71081	428	547	925	0.213134	50	0.0512821	13	40	69	122	0.0528367	33.9
		2015	4	pre-3	0	2621	3175	1036	2139	211	0.326299	0.203668	1012	557	455	71	0.550395	0.127469	4187	1593	2594	282	0.380463	0.177024	128	2.62837	579	714	1204	0.287557	89	0.0688322	23	120	142	285	0.108737	33
		2016	4	pre-2	0	2743	3525	1102	2423	277	0.312624	0.251361	1269	640	629	92	0.504334	0.14375	4794	1742	3052	369	0.363371	0.211825	134	2.75201	601	728	1245	0.2597	84	0.0632054	21	113	136	270	0.0984324	32.4
		2017	4	pre-1	0	2924	3689	1243	2446	301	0.336948	0.242156	1301	653	648	97	0.501922	0.148545	4990	1896	3094	398	0.37996	0.209916	131	2.63186	612	857	1369	0.274349	100	0.0680735	15	99	52	166	0.0567715	34.1
		2018	4	post 0	1	3140	3223	1238	1985	279	0.384114	0.225363	1264	651	613	90	0.515032	0.138249	4487	1889	2598	369	0.420994	0.195341	123	2.37533	737	885	1532	0.341431	90	0.0554871	31	106	82	219	0.0697452	33.4
		2019	4	post 1	1	3264	3549	1446	2103	372	0.407439	0.257261	1290	668	622	75	0.517829	0.112275	4839	2114	2725	447	0.436867	0.211447	122	2.28903	647	1055	1616	0.333953	86	0.0505288	43	123	68	234	0.0716912	33.2
		2020	4	post 2	1	3475	3927	1557	2370	352	0.396486	0.226076	1587	851	736	95	0.536232	0.111633	5514	2408	3106	447	0.436707	0.185631	120	2.28987	720	1129	1770	0.321001	79	0.0427258	6	148	108	262	0.0753957	36.3
		2021	4	post 3	1	3662	3940	1649	2291	375	0.418528	0.227411	1673	897	776	147	0.536163	0.16388	5613	2546	3067	522	0.45359	0.205027	118	2.20463	797	1269	1990	0.354534	76	0.0367861	4	152	170	326	0.0890224	35.5
		2022	4	post 4	1	3713	3737	1642	2095	348	0.43939	0.211937	1901	990	911	162	0.520779	0.163636	5638	2632	3006	510	0.466832	0.193769	117	2.1421	852	1269	1996	0.354026	69	0.033414	1	127	114	242	0.0651764	35.5
		2023	4	post 5	1	3939.62	4249	1790	2459	356	0.421276	0.198883	1952	1050	902	138	0.53791	0.131429	6201	2840	3361	494	0.457991	0.173944	117	2.18345	780	1298	2022	0.326076	67	0.0320728	2	155	135	292	0.0741189	36.5
Vaccinated Dairy Farm 5	ENTRE RÍOS	2014	5	pre-6	0	3980.79	4612	1842	2770	291	0.399393	0.15798	1595	829	766	71	0.519749	0.0856454	6207	2671	3536	362	0.430321	0.13553	118	2.32385	864	905	1693	0.272757	76	0.0429621	43	87	107	237	0.0595359	22.4808
		2015	5	pre-5	0	4393.08	4971	2030	2941	291	0.408369	0.14335	1436	816	620	90	0.568245	0.110294	6407	2846	3561	381	0.444202	0.133872	116	2.25123	1097	1039	2063	0.321992	73	0.034176	26	98	99	223	0.0507617	23.8846
		2016	5	pre-4	0	4780.6	5395	2104	3291	342	0.389991	0.162548	1666	838	828	66	0.503001	0.0787589	7061	2942	4119	408	0.416655	0.138681	120	2.40007	1232	1088	2147	0.304065	173	0.074569	61	422	313	796	0.166506	15.566
		2017	5	pre-3	0	5076.08	4532	1926	2606	314	0.424978	0.163032	1545	905	640	56	0.585761	0.0618785	6077	2831	3246	370	0.465855	0.130696	113	2.14659	1043	1084	2033	0.33454	94	0.0441937	68	152	240	460	0.0906212	20.1731
		2018	5	pre-2	0	5448.98	4593	1746	2847	259	0.380144	0.148339	1379	917	462	60	0.664975	0.0654308	5972	2663	3309	319	0.445914	0.11979	114	2.24258	987	1145	2051	0.343436	81	0.0379925	97	115	375	587	0.107727	18.75
		2019	5	pre-1	0	5701.52	4422	1950	2472	241	0.440977	0.12359	1432	865	567	67	0.60405	0.0774566	5854	2815	3039	308	0.480868	0.109414	109	2.07957	980	1067	1964	0.335497	83	0.0405471	126	103	263	492	0.0862928	20.5962
		2020	5	post 0	1	5958.12	4348	1852	2496	274	0.425943	0.147948	1854	1004	850	90	0.541532	0.0896414	6202	2856	3346	364	0.460497	0.127451	113	2.17157	1098	1098	2101	0.338762	95	0.0432605	56	60	60	176	0.0295395	24.0962
		2021	5	post 1	1	5955.67	4305	1942	2363	243	0.451103	0.125129	1989	1025	964	128	0.515334	0.124878	6294	2967	3327	371	0.471401	0.125042	112	2.12133	981	1097	2023	0.321417	55	0.0264678	34	66	100	200	0.0335814	24.3
		2022	5	post 2	1	6007.92	4319	1986	2333	270	0.459829	0.135952	1371	708	663	99	0.516411	0.139831	5690	2694	2996	369	0.473462	0.136971	112	2.1121	1017	1218	2171	0.381547	64	0.0286353	87	108	124	319	0.0530965	23.6226
		2023	5	post 3	1	4898	4150	1831	2319	189	0.441205	0.103222	1933	1074	859	28	0.555613	0.0260708	6083	3613	3841	316	0.484706	0.0874619	108	2.06311	1016	1217	2198	0.361335	35	0.015674	58	115	241	414	0.0845243	23.7885
Vaccinated Dairy Farm 6	BUENOS AIRES	2014	6	pre-7	0	1499.63	2277	738	1539	196	0.324111	0.265583	667	277	390	46	0.415292	0.166065	2944	1015	1929	242	0.344769	0.238424	139	2.90049	369	354	667	0.226562	56	0.077455	26	45	44	115	0.0766853	26.4038
		2015	6	pre-6	0	1466.23	2319	693	1626	146	0.298836	0.210678	794	355	439	58	0.447103	0.16338	3113	1048	2065	204	0.336653	0.194656	137	2.97042	264	363	569	0.182782	58	0.092504	31	19	21	71	0.0484235	30.2115
		2016	6	pre-5	0	1467.94	2267	752	1515	177	0.331716	0.235372	760	392	368	58	0.515789	0.147959	3027	1144	1883	235	0.377932	0.20542	131	2.64598	336	392	703	0.232243	25	0.0343407	49	30	19	98	0.0667601	27
		2017	6	pre-4	0	1453.31	2504	707	1797	215	0.282348	0.304102	603	314	289	47	0.52073	0.149682	3107	1021	2086	262	0.328613	0.256611	144	3.0431	345	337	651	0.209527	31	0.0454545	31	29	28	88	0.0605515	25.2308
		2018	6	pre-3	0	1223.4	1722	464	1258	127	0.269454	0.273707	538	346	192	43	0.643123	0.124277	2260	810	1450	170	0.358407	0.209877	135	2.79012	289	346	602	0.266372	33	0.0519685	34	21	36	91	0.0743826	25.0385
		2019	6	pre-2	0	1174.87	2176	578	1598	144	0.265625	0.249135	395	229	166	37	0.579747	0.161572	2571	807	1764	181	0.313886	0.224287	144	3.18587	209	304	489	0.190198	24	0.0467836	16	10	27	53	0.0451116	26
		2020	6	pre-1	0	1261.63	2108	591	1517	180	0.280361	0.304569	556	340	216	40	0.611511	0.117647	2664	931	1733	220	0.349474	0.236305	139	2.86144	238	385	594	0.222973	29	0.046549	19	14	16	49	0.0388385	27.5769
		2021	6	post 0	1	1386.48	2116	678	1438	148	0.320416	0.218289	500	325	175	42	0.65	0.129231	2616	1003	1613	190	0.38341	0.189432	129	2.60818	250	404	626	0.239297	28	0.0428135	6	26	26	58	0.0418325	26.4615
		2022	6	post 1	1	1516	2248	718	1530	148	0.319395	0.206128	594	358	236	53	0.602694	0.148045	2842	1076	1766	201	0.378607	0.186803	129	2.64126	307	437	723	0.254398	21	0.0282258	11	23	17	51	0.0336412	29.0377
		2023	6	post 2	1	1653	2338	745	1593	144	0.318648	0.193289	700	372	328	30	0.531429	0.0806452	3038	1117	1921	174	0.367676	0.155774	129	2.71979	304	445	723	0.237986	42	0.054902	11	40	49	100	0.0604961	31.2692
Control Dairy Farm 1	SANTA FE	2014	7	Pre-7	0	479.058	524	212	312	63	0.40458	0.29717	55	53	2	7	0.963636	0.132075	579	265	314	70	0.457686	0.264151	124	2.18491	129	106	222	0.38342	13	0.0553191	25	0	0	25	0.0521858	23.6923
03 Suardi		2015	7	Pre-6	0	502.692	721	233	488	82	0.323162	0.351931	71	70	1	16	0.985915	0.228571	792	303	489	98	0.382576	0.323432	140	2.61386	129	128	235	0.296717	22	0.0856031	29	0	0	29	0.0576894	24.6923
		2016	7	Pre-5	0	514.453	498	167	331	47	0.335341	0.281437	111	47	64	9	0.423423	0.191489	609	214	395	56	0.351396	0.261682	140	2.84579	112	129	223	0.366174	18	0.0746888	29	0	0	29	0.0563706	24
		2017	7	Pre-4	0	535.885	492	176	316	45	0.357724	0.255682	114	65	49	15	0.570175	0.230769	606	241	365	60	0.39769	0.248963	131	2.51452	130	134	243	0.40099	21	0.0795455	28	0	0	28	0.0522501	25.1731
		2018	7	Pre-3	0	528.154	532	192	340	55	0.360902	0.286458	131	66	65	3	0.503817	0.0454545	663	258	405	58	0.38914	0.224806	131	2.56977	122	122	227	0.342383	17	0.0696721	31	0	0	31	0.058695	24.9231
		2019	7	Pre-2	0	514.962	471	194	277	58	0.41189	0.298969	69	69	0	6	1	0.0869565	540	263	277	64	0.487037	0.243346	118	2.05323	105	121	215	0.398148	11	0.0486726	6	0	0	6	0.0116514	22.8077
		2020	7	Pre-1	0	599.538	908	324	584	91	0.356828	0.280864	74	74	0	9	1	0.121622	982	398	584	100	0.405295	0.251256	130	2.46734	164	145	295	0.300407	14	0.0453074	14	0	0	14	0.0233513	28.5385
		2021	7	Post 1	0	666.981	1009	361	648	117	0.35778	0.3241	104	82	22	18	0.788462	0.219512	1113	443	670	135	0.398023	0.30474	136	2.51242	183	153	325	0.292004	11	0.0327381	26	0	0	26	0.0389816	27.5385
		2022	7	Post 2	0	721.981	961	344	617	102	0.35796	0.296512	181	101	80	9	0.558011	0.0891089	1142	445	697	111	0.389667	0.249438	132	2.56629	166	168	320	0.28021	14	0.0419162	29	0	0	29	0.0401673	28.4717
		2023	7	Post 3	0	758.654	895	339	556	104	0.378771	0.306785	240	127	113	23	0.529167	0.181102	1135	466	669	127	0.410573	0.272532	131	2.43562	169	159	313	0.275771	15	0.0457317	29	0	0	29	0.0382256	29.8846
Control Dairy Farm 2	SANTA FE	2014	8	Pre-7	0	197.308	325	132	193	35	0.406154	0.265152	17	10	7	1	0.588235	0.1	342	142	200	36	0.415205	0.253521	129	2.40845	50	50	92	0.269006	8	0.08	11	0	0	11	0.0557505	25.0192
08 Suardi		2015	8	Pre-6	0	238.115	414	133	281	33	0.321256	0.24812	25	10	15	0	0.4	0	439	143	296	33	0.32574	0.230769	143	3.06993	58	43	91	0.207289	10	0.0990099	10	0	0	10	0.0419964	23.9615
		2016	8	Pre-5	0	269.906	345	109	236	37	0.315942	0.33945	0	0	0	0	#DIV/0!	#DIV/0!	345	109	236	37	0.315942	0.33945	154	3.16514	68	60	120	0.347826	8	0.0625	24	0	0	24	0.08892	21.9057
		2017	8	Pre-4	0	289.673	343	84	259	28	0.244898	0.333333	1	0	1	0	0	#DIV/0!	344	84	260	28	0.244186	0.333333	170	4.09524	75	63	127	0.369186	11	0.0797101	25	0	0	25	0.0863042	21.3077
		2018	8	Pre-3	0	290.288	495	128	367	40	0.258586	0.3125	1	0	1	0	0	#DIV/0!	496	128	368	40	0.258065	0.3125	165	3.875	69	60	117	0.235887	12	0.0930233	20	0	0	20	0.068897	22.5192
		2019	8	Pre-2	0	347.577	422	155	267	35	0.367299	0.225806	11	5	6	2	0.454545	0.4	433	160	273	37	0.369515	0.23125	134	2.70625	84	94	155	0.357968	23	0.129213	16	0	0	16	0.046033	23.5385
		2020	8	Pre-1	0	368.981	448	180	268	47	0.401786	0.261111	71	44	27	2	0.619718	0.0454545	519	224	295	49	0.431599	0.21875	123	2.31696	98	76	164	0.315992	10	0.0574713	14	0	0	14	0.0379424	24.0962
		2021	8	Post 1	0	435.885	566	175	391	41	0.309187	0.234286	67	29	38	5	0.432836	0.172414	633	204	429	46	0.322275	0.22549	143	3.10294	94	107	178	0.281201	23	0.114428	29	0	0	29	0.0665314	23.1731
		2022	8	Post 2	0	462.509	547	185	362	47	0.338208	0.254054	86	41	45	9	0.476744	0.219512	633	226	407	56	0.35703	0.247788	138	2.80088	105	104	196	0.309637	11	0.0531401	23	0	0	23	0.0497287	23.2453
		2023	8	Post 3	0	447.712	542	214	328	58	0.394834	0.271028	47	24	23	0	0.510638	0	589	238	351	58	0.404075	0.243697	130	2.47479	114	105	187	0.317487	34	0.153846	19	0	0	19	0.042438	23.8654
Control Dairy Farm 3	SANTA FE	2014	9	Pre-7	0	1117.27	2076	701	1375	168	0.337669	0.239658	1	0	1	0	0	#DIV/0!	2077	701	1376	168	0.337506	0.239658	141	2.96291	333	277	554	0.266731	56	0.0918033	0	0	0	0	0	23.25
		2015	9	Pre-6	0	1213.92	2529	767	1762	230	0.303282	0.29987	11	4	7	2	0.363636	0.5	2540	771	1769	232	0.303543	0.300908	153	3.29442	316	265	540	0.212598	41	0.070568	77	0	0	77	0.0634307	21.9423
		2016	9	Pre-5	0	1186.74	2170	653	1517	174	0.300922	0.266462	8	3	5	0	0.375	0	2178	656	1522	174	0.301194	0.265244	151	3.32012	391	269	620	0.284665	40	0.0606061	93	0	0	93	0.0783662	19.6981
		2017	9	Pre-4	0	1137.38	2109	540	1569	134	0.256046	0.248148	55	48	7	4	0.872727	0.0833333	2164	588	1576	138	0.271719	0.234694	155	3.68027	351	291	607	0.280499	35	0.0545171	65	0	0	65	0.0571487	18.4808
		2018	9	Pre-3	0	1146.81	1436	396	1040	78	0.275766	0.19697	10	3	7	1	0.3	0.333333	1446	399	1047	79	0.275934	0.197995	151	3.62406	296	260	500	0.345781	56	0.100719	95	0	0	95	0.0828386	14.0962
		2019	9	Pre-2	0	1087.88	1352	378	974	86	0.279586	0.227513	62	36	26	12	0.580645	0.333333	1414	414	1000	98	0.292786	0.236715	150	3.41546	363	218	532	0.376238	49	0.0843373	85	0	0	85	0.0781333	15.6731
		2020	9	Pre-1	0	1118.48	1196	359	837	92	0.300167	0.256267	124	84	40	11	0.677419	0.130952	1320	443	877	103	0.335606	0.232506	141	2.97968	298	272	521	0.394697	49	0.0859649	70	0	0	70	0.0625849	17.5769
		2021	9	Post 1	0	1194.62	1377	376	1001	91	0.273057	0.242021	154	106	48	10	0.688312	0.0943396	1531	482	1049	101	0.314827	0.209544	143	3.17635	257	240	449	0.293272	48	0.0965795	76	0	0	76	0.0636188	19.8846
		2022	9	Post 2	0	1199.17	1310	398	912	89	0.303817	0.223618	229	153	76	9	0.668122	0.0588235	1539	551	988	98	0.358025	0.177858	132	2.7931	311	283	516	0.335283	78	0.131313	53	0	0	53	0.0441972	21.9245
		2023	9	Post 3	0	1159.12	914	330	584	78	0.36105	0.236364	50	30	20	4	0.6	0.133333	964	360	604	82	0.373444	0.227778	134	2.67778	337	282	554	0.574689	62	0.100649	53	0	0	53	0.0457245	19.0577
Control Dairy Farm 4	SANTA FE	2014	10	Pre-7	0	302.788	697	230	467	70	0.329986	0.304348	9	1	8	0	0.111111	0	706	231	475	70	0.327195	0.30303	149	3.05628	78	87	163	0.230878	2	0.0121212	0	0	0	0	0	23.6346
		2015	10	Pre-6	0	390.962	731	204	527	58	0.27907	0.284314	60	30	30	5	0.5	0.166667	791	234	557	63	0.295828	0.269231	152	3.38034	118	90	206	0.26043	2	0.00961538	12	0	0	12	0.0306936	24.25
		2016	10	Pre-5	0	383.264	535	145	390	36	0.271028	0.248276	0	0	0	0	#DIV/0!	#DIV/0!	535	145	390	36	0.271028	0.248276	156	3.68966	107	110	217	0.405607	0	0	58	0	0	58	0.151332	20.6604
		2017	10	Pre-4	0	349.654	658	175	483	58	0.265957	0.331429	1	1	0	0	1	0	659	176	483	58	0.267071	0.329545	164	3.74432	142	67	209	0.317147	0	0	39	0	0	39	0.111539	21.7692
		2018	10	Pre-3	0	314.942	635	177	458	50	0.27874	0.282486	8	5	3	0	0.625	0	643	182	461	50	0.283048	0.274725	156	3.53297	124	71	194	0.301711	1	0.00512821	38	0	0	38	0.120657	24.0385
		2019	10	Pre-2	0	364.962	510	117	393	29	0.229412	0.247863	49	31	18	8	0.632653	0.258065	559	148	411	37	0.264758	0.25	158	3.77703	97	61	156	0.27907	2	0.0126582	27	0	0	27	0.0739804	23.25
		2020	10	Pre-1	0	376.538	478	162	316	43	0.338912	0.265432	69	38	31	12	0.550725	0.315789	547	200	347	55	0.365631	0.275	139	2.735	122	57	178	0.325411	1	0.00558659	18	0	0	18	0.0478039	25.3462
		2021	10	Post 1	0	408.519	501	164	337	60	0.327345	0.365854	64	40	24	8	0.625	0.2	565	204	361	68	0.361062	0.333333	145	2.76961	81	96	171	0.302655	6	0.0338983	35	0	0	35	0.0856753	23.5192
		2022	10	Post 2	0	438.075	532	217	315	64	0.407895	0.294931	75	34	41	3	0.453333	0.0882353	607	251	356	67	0.413509	0.266932	130	2.41833	73	95	157	0.258649	11	0.0654762	26	0	0	26	0.0593505	24.4717
		2023	10	Post 3	0	433.442	538	182	356	47	0.33829	0.258242	65	36	29	3	0.553846	0.0833333	603	218	385	50	0.361526	0.229358	136	2.76606	97	110	190	0.315091	17	0.0821256	22	0	0	22	0.0507565	25.3846
Control Dairy Farm 5	CÓRDOBA	2014	11	Pre-7	0	286.75	551	165	386	38	0.299456	0.230303	72	32	40	5	0.444444	0.15625	623	197	426	43	0.316212	0.218274	143	3.16244	72	77	131	0.210273	18	0.120805	17	0	0	17	0.0592851	23.7115
		2015	11	Pre-6	0	278.654	511	152	359	35	0.297456	0.230263	86	38	48	6	0.44186	0.157895	597	190	407	41	0.318258	0.215789	143	3.14211	83	85	145	0.242881	23	0.136905	11	0	0	11	0.0394755	24.4423
		2016	11	Pre-5	0	277.132	503	145	358	28	0.28827	0.193103	63	24	39	2	0.380952	0.0833333	566	169	397	30	0.298587	0.177515	144	3.34911	73	81	122	0.215548	32	0.207792	14	0	0	14	0.0505174	22.4528
		2017	11	Pre-4	0	279.923	461	143	318	36	0.310195	0.251748	120	36	84	8	0.3	0.222222	581	179	402	44	0.30809	0.24581	148	3.24581	76	84	140	0.240964	20	0.125	17	0	0	17	0.060731	22.7885
		2018	11	Pre-3	0	292.135	450	152	298	33	0.337778	0.217105	122	51	71	5	0.418033	0.0980392	572	203	369	38	0.354895	0.187192	133	2.81773	84	90	159	0.277972	15	0.0862069	10	0	0	10	0.0342308	24.3654
		2019	11	Pre-2	0	296	453	160	293	22	0.353201	0.1375	54	34	20	6	0.62963	0.176471	507	194	313	28	0.382643	0.14433	125	2.6134	91	75	148	0.291913	18	0.108434	10	0	0	10	0.0337838	23.2115
		2020	11	Pre-1	0	307.019	443	167	276	31	0.376975	0.185629	106	42	64	3	0.396226	0.0714286	549	209	340	34	0.380692	0.162679	127	2.62679	89	93	169	0.307832	13	0.0714286	16	0	0	16	0.052114	26.2115
		2021	11	Post 1	0	325.058	521	174	347	35	0.333973	0.201149	109	63	46	9	0.577982	0.142857	630	237	393	44	0.37619	0.185654	130	2.65823	89	99	177	0.280952	11	0.0585106	15	0	0	15	0.0461457	25
		2022	11	Post 2	0	354.151	551	181	370	51	0.328494	0.281768	127	65	62	11	0.511811	0.169231	678	246	432	62	0.362832	0.252033	137	2.7561	81	112	184	0.271386	9	0.0466321	12	0	0	12	0.0338839	25.9811
		2023	11	Post 3	0	378.019	593	174	419	37	0.293423	0.212644	136	46	90	12	0.338235	0.26087	729	220	509	49	0.301783	0.222727	147	3.31364	74	114	174	0.238683	14	0.0744681	13	0	0	13	0.0343898	14.75
Control Dairy Farm 6	CÓRDOBA	2014	12	Pre-7	0	216.731	431	124	307	29	0.287703	0.233871	55	28	27	4	0.509091	0.142857	486	152	334	33	0.312757	0.217105	143	3.19737	53	54	97	0.199588	10	0.0934579	10	0	0	10	0.0461402	21.5962
		2015	12	Pre-6	0	226.058	467	128	339	27	0.27409	0.210938	71	31	40	5	0.43662	0.16129	538	159	379	32	0.295539	0.201258	143	3.38365	74	55	112	0.208178	17	0.131783	6	0	0	6	0.0265419	22.4038
		2016	12	Pre-5	0	226.245	385	107	278	23	0.277922	0.214953	54	24	30	4	0.444444	0.166667	439	131	308	27	0.298405	0.206107	144	3.35115	63	64	112	0.255125	15	0.11811	18	0	0	18	0.0795597	29.3585
		2017	12	Pre-4	0	226.712	305	102	203	23	0.334426	0.22549	100	38	62	7	0.38	0.184211	405	140	265	30	0.345679	0.214286	148	2.89286	49	60	98	0.241975	11	0.100917	11	0	0	11	0.0485198	20.7115
		2018	12	Pre-3	0	242.846	372	127	245	21	0.341398	0.165354	88	44	44	4	0.5	0.0909091	460	171	289	25	0.371739	0.146199	133	2.69006	72	66	119	0.258696	19	0.137681	9	0	0	9	0.0370605	24.5385
		2019	12	Pre-2	0	262.846	424	148	276	32	0.349057	0.216216	64	31	33	2	0.484375	0.0645161	488	179	309	34	0.366803	0.189944	125	2.72626	77	78	137	0.280738	18	0.116129	11	0	0	11	0.0418496	24.25
		2020	12	Pre-1	0	289.423	451	162	289	32	0.359202	0.197531	108	51	57	6	0.472222	0.117647	559	213	346	38	0.381038	0.178404	127	2.62441	84	73	149	0.266547	8	0.0509554	10	0	0	10	0.0345515	26.0962
		2021	12	Post 1	0	310.231	513	152	361	41	0.296296	0.269737	100	47	53	4	0.47	0.0851064	613	199	414	45	0.324633	0.226131	130	3.0804	84	99	172	0.280587	11	0.0601093	13	0	0	13	0.0419043	27.2692
		2022	12	Post 2	0	326.094	587	185	402	49	0.315162	0.264865	125	56	69	9	0.448	0.160714	712	241	471	58	0.338483	0.240664	137	2.95436	83	95	165	0.231742	13	0.0730337	15	0	0	15	0.045999	27.1509
		2023	12	Post 3	0	349.942	533	196	337	58	0.36773	0.295918	94	41	53	2	0.43617	0.0487805	627	237	390	60	0.37799	0.253165	147	2.64557	84	107	175	0.279107	16	0.0837696	15	0	0	15	0.0428642	26.2115
Control Dairy Farm 7	SANTA FE	2014	13	Pre-7	0	571.615	1024	296	728	96	0.289062	0.324324	135	53	82	11	0.392593	0.207547	1159	349	810	107	0.301122	0.30659	155	3.32092	167	163	304	0.262295	26	0.0787879	---	---	---	---	---	20
		2015	13	Pre-6	0	830.115	1430	385	1045	87	0.269231	0.225974	1	1	0	0	1	0	1431	386	1045	87	0.269741	0.225389	154	3.70725	90	84	160	0.11181	14	0.0804598	43	0	0	43	0.0518	20.0385
		2016	13	Pre-5	0	820.415	964	233	731	51	0.241701	0.218884	0	0	0	0	#DIV/0!	#DIV/0!	964	233	731	51	0.241701	0.218884	161	4.13734	69	47	104	0.107884	12	0.103448	115	0	0	115	0.140173	19.434
		2017	13	Pre-4	0	879.635	672	121	551	44	0.18006	0.363636	76	37	39	1	0.486842	0.027027	748	158	590	45	0.21123	0.28481	175	4.73418	220	198	392	0.524064	26	0.062201	40	0	0	40	0.0454734	22.9231
		2018	13	Pre-3	0	956.231	906	263	643	51	0.290287	0.193916	158	94	64	10	0.594937	0.106383	1064	357	707	61	0.335526	0.170868	136	2.98039	190	190	344	0.323308	36	0.0947368	48	0	0	48	0.0501971	24.4615
		2019	13	Pre-2	0	1086.94	1091	443	648	100	0.406049	0.225734	126	77	49	11	0.611111	0.142857	1217	520	697	111	0.42728	0.213462	124	2.34038	201	210	390	0.32046	21	0.0510949	48	0	0	48	0.0441606	22.1154
		2020	13	Pre-1	0	1269.67	1423	528	895	125	0.371047	0.236742	295	169	126	22	0.572881	0.130178	1718	697	1021	147	0.405704	0.210904	127	2.46485	263	239	441	0.256694	61	0.121514	48	0	0	48	0.037805	26.25
		2021	13	Post 1	0	1355.38	1682	525	1157	149	0.312128	0.28381	297	164	133	20	0.552189	0.121951	1979	689	1290	169	0.348156	0.245283	139	2.87228	294	213	465	0.234967	42	0.0828402	63	0	0	63	0.0464813	26.1538
		2022	13	Post 2	0	1399.38	1495	515	980	112	0.344482	0.217476	375	192	183	33	0.512	0.171875	1870	707	1163	145	0.378075	0.205092	131	2.64498	285	203	427	0.228342	57	0.117769	78	0	0	78	0.0557391	25.8679
		2023	13	Post 3	0	1493.4	1746	552	1194	113	0.316151	0.20471	232	139	93	24	0.599138	0.172662	1978	691	1287	137	0.349343	0.198263	135	2.86252	259	227	446	0.22548	44	0.0897959	55	0	0	55	0.0368286	25.6538
Control Dairy Farm 8	SANTA FE	2014	14	Pre-7	0	1082.25	1758	490	1268	137	0.278726	0.279592	2	2	0	2	1	1	1760	492	1268	139	0.279545	0.28252	157	3.57724	475	385	791	0.449432	69	0.0802326	106	0	0	106	0.0979441	24.1346
		2015	14	Pre-6	0	1416.13	1730	474	1256	111	0.273988	0.234177	136	64	72	11	0.470588	0.171875	1866	538	1328	122	0.288317	0.226766	150	3.4684	389	317	661	0.354234	45	0.0637394	87	0	0	87	0.0614348	23.8846
		2016	14	Pre-5	0	1765.15	1180	303	877	74	0.25678	0.244224	320	149	171	23	0.465625	0.154362	1500	452	1048	97	0.301333	0.214602	146	3.31858	381	379	707	0.471333	53	0.0697368	101	0	0	101	0.0572189	22.566
		2017	14	Pre-4	0	1767.73	1488	461	1027	138	0.309812	0.299349	277	137	140	7	0.494585	0.0510949	1765	598	1167	145	0.33881	0.242475	141	2.95151	391	384	727	0.411898	48	0.0619355	119	0	0	119	0.0673179	20.9231
		2018	14	Pre-3	0	1822.17	2113	672	1441	222	0.318031	0.330357	303	181	122	11	0.59736	0.0607735	2416	853	1563	233	0.353063	0.273154	141	2.83236	436	379	752	0.311258	63	0.0773006	44	0	0	44	0.024147	22.1538
		2019	14	Pre-2	0	1866.83	2542	830	1712	241	0.326515	0.290361	314	165	149	13	0.525478	0.0787879	2856	995	1861	254	0.348389	0.255276	140	2.87035	514	456	912	0.319328	58	0.0597938	57	0	0	57	0.0305331	22.1346
		2020	14	Pre-1	0	2030.83	3150	1018	2132	268	0.323175	0.263261	505	247	258	34	0.489109	0.137652	3655	1265	2390	302	0.346101	0.238735	139	2.88933	645	503	1071	0.293023	77	0.0670732	89	0	0	89	0.0438245	24.8654
		2021	14	Post 1	0	2324.69	3341	1127	2214	289	0.337324	0.256433	417	214	203	31	0.513189	0.14486	3758	1341	2417	320	0.356839	0.238628	137	2.80239	632	542	1063	0.282863	111	0.0945486	48	0	0	48	0.0206479	24.4038
		2022	14	Post 2	0	2512.06	3546	1238	2308	311	0.349126	0.251212	390	240	150	31	0.615385	0.129167	3936	1478	2458	342	0.375508	0.231394	133	2.66306	582	625	1123	0.285315	82	0.0680498	90	0	0	90	0.0358272	23.434
		2023	14	Post 3	0	2797.13	3792	1309	2483	369	0.3452	0.281895	683	316	367	37	0.462665	0.117089	4475	1625	2850	406	0.363128	0.249846	137	2.75385	697	667	1276	0.28514	90	0.0658858	78	0	0	78	0.0278857	23.1923
	Viral Circulation
	State	N° Samples	Positive	Negative	Positive (%)	Negative (%)
	Buenos Aires	1144	726	418	0.634615	0.365385
	Entre Ríos	300	148	152	0.493333	0.506667
	Santa Fe	478	331	147	0.692469	0.307531
	TOTAL	1922	1205	717	0.626951	0.373049
	Dairy Farm	N° Samples	Positves	Negatives	% Positive	Negative (%)
	1	60	2	58	0.0333333	0.966667
	2	45	32	13	0.711111	0.288889
	3	45	17	28	0.377778	0.622222
	4	45	23	22	0.511111	0.488889
	5	45	18	27	0.4	0.6
	6	13	12	1	0.923077	0.0769231
	TOTAL	253	104	149	0.411067	0.588933
Table S1 SM. Dairy Farms Information
Dairy Farm	Location	Herd Size	Period of Study	BVD-TV Starting Year	Vaccinted Years	Total Years
Vaccinated
VDF 1	Santa Fe	1879	2014-2023	2018	6	10
VDF 2	Entre Ríos	2423	2014-2023	2021	3	10
VDF 3	Santa Fe	3831	2016-2023	2019	5	8
VDF 4	Santa Fe	3179	2014-2023	2018	6	10
VDF 5	Entre Ríos	5220	2014-2023	2020	4	10
VDF 6	Buenos Aires	1410	2014-2023	2021	3	10
Control
CDF 1	Santa Fe	582	2014-2023	---	---	10
CDF 2	Santa Fe	335	2014-2023	---	---	10
CDF3	Santa Fe	1156	2014-2023	---	---	10
CDF 4	Santa Fe	376	2014-2023	---	---	10
CDF 5	Córdoba	307	2014-2023	---	---	10
CDF 6	Córdoba	268	2014-2023	---	---	10
CDF 7	Santa Fe	1056	2014-2023	---	---	10
CDF 8	Santa Fe	1938	2014-2023	---	---	10
Table S2 SM: VDF: Vacinated dairy farms; CDF: Control dairy farms.
Herd size: is the mean value of all animals over the stud period-
Table S2 SM. Conception Rate.
	Pre-BVD-TV	Post-BVD-TV	Diff	P Value
Dairy Farm 1	35.1 B	44.3A***	9.2	<0.0001
Dairy Farm 2	32.6 B	35.4B	2.8	0.088
Dairy Farm 3	40.4 A	43.8A*	3.4	0.0499
Dairy Farm 4	37.4 AB	44.6A***	7.2	<0.0001
Dairy Farm 5	37.4 AB	44.6A***	7.2	<0.0001
Dairy Farm 6	44.7 A	47.3A	2.5	0.88
Average	37.93	43.33	5.38
Table S2 SM: Bold type, asterisks and different letters indicate significant differences.
Table S3 SM. Abortion Rate.
	Pre-BVD-TV	Post-BVD-TV	Diff	P Value
Dairy Farm 1	22.5A	18.0A	-4.5*	0.0161
Dairy Farm 2	15.34C	12.61B	-2.7	0.1499
Dairy Farm 3	20.2AB	18.64A	-1.5	0.4233
Dairy Farm 4	19.46B	19.42A	-0.05	0.9777
Dairy Farm 5	12.82C	11.82B	-1	0.5585
Dairy Farm 6	22.36A	17.55A**	-4.8*	0.0094
Average	18.78	16.34	2.44
Table S3 SM: Bold type, asterisks and different letters indicate significant differences.
Table S4 SM. Days open.
	Pre-BVD-TV	Post-BVD-TV	Diff	P Value
Dairy Farm 1	137A	119B	-17*	<0.0001
Dairy Farm 2	135A	128A	-7	0.0086
Dairy Farm 3	125B	122B	-4	0.1776
Dairy Farm 4	130B	120B	-11	0.0002
Dairy Farm 5	115C	110C	-5	0.0521
Dairy Farm 6	138A	130A	-8*	0.0054
Average	130	122	2.44
Table S4 SM: Bold type, asterisks and different letters indicate significant differences.
Table S5 SM. Calves per insemination ratio.
	Pre-BVD-TV	Post-BVD-TV	Diff	P Value
Dairy Farm 1	23.8	31.5B	7.7*	0.0006
Dairy Farm 2	25.7	30.9AB	5.1*	0.0183
Dairy Farm 3	36.1	34.0AB	-2.1	0.3205
Dairy Farm 4	25.8	33.7AB	7.9*	0.0005
Dairy Farm 5	31.7	35.2A	3.5	0.0704
Dairy Farm 6	21.9	24.4C	2.5	0.209
Average	0.27	0.33	0.06
Table S5 SM: Bold type, asterisks and different letters indicate significant differences.
Table S6 SM. Neonatal Mortality.
	Pre-BVD-TV	Post-BVD-TV	Diff	P Value
Dairy Farm 1	7.8	4.1	-3.7*	0.0037
Dairy Farm 2	12.0	6.6	-5.4*	0.0003
Dairy Farm 3	5.2	4.5	-0.6	0.6163
Dairy Farm 4	6.3	4.2	-2.1	0.0728
Dairy Farm 5	4.6	2.8	-1.7	0.1288
Dairy Farm 6	5.6	4.2	-1.5	0.2269
Average	7	4.2	-2.8
Table S6 SM: Bold type and asterisks indicate significant differences.
Table S7 SM. Overall Mortality.
	Pre-BVD-TV	Post-BVD-TV	Diff	P Value
Dairy Farm 1	13.6	7.1	-6.5*	0.0013
Dairy Farm 2	12.5	8.5	-4.0*	0.0415
Dairy Farm 3	11.2	12.6	1.4	0.4565
Dairy Farm 4	7.9	7.4	-0.5	0.7893
Dairy Farm 5	9.4	5.1	-4.3*	0.0207
Dairy Farm 6	5.9	4.4	-1.5	0.4321
Average	10.1	7.5	-2.6
Table S7 SM: Bold type and asterisks indicate significant differences.
